# Supplementary material for: Multiplexed 3D super-resolution imaging of whole cells using spinning disk confocal microscopy and DNA-PAINT
Source: Nat Commun. 2017 Dec 12;8:2090. doi: 10.1038/s41467-017-02028-8 (PMC5727263; doi:10.1038/s41467-017-02028-8)
Supplement: Supplementary file 7 — Supplementary Data 1 [file 41467_2017_2028_MOESM7_ESM.xlsx]

## Sheet: Sheet1
Type	Sequence Name	Sequence
Core Staple	37[84]36[76]	GGTTTACCAAGGCCGGAAACTG
Core Staple	37[116]44[108]	TTCTAACTATAACCTCCGCTTTCGAGGTGAACGCCACCAACT
Core Staple	36[44]44[52]	TTACCGAGGAAACGCAAATGAAATGCTAATGTCCT
Core Staple	36[65]38[73]	GACGGAATACCCAAAAGCAAT
Core Staple	36[75]48[70]	GCATGATAGAAAAAGAACGCTTCATCTAGATTTG
Core Staple	39[39]49[31]	AAAGCAAACGTAGAAAAACGCAAAGACAAAAAGGC
Core Staple	39[102]48[91]	GCAACCATTACCATTAGCAGCGCCGCAAATCAATGGTTACGCGAA
Core Staple	39[144]47[129]	GCGTTGAGCCATTTGGGGGGAAGGACAACTAAAGGATGTCTG
Core Staple	38[44]42[52]	ATATAATATCAGAGAGAAATAACACCCAATCAATT
Core Staple	38[65]42[73]	GCACAAGAATTGAGTTAAATAGCATTTTTTGTGCT
Core Staple	38[72]37[83]	AATTTTTAGCGTAACGAAAGACAATTCATAT
Core Staple	38[83]38[94]	GGAACCCAACGTCACCAATGAAACCATCCCAG
Core Staple	38[93]48[101]	AGCTTTTGTCTAGCATTACGAGGTTTAGTACTTTC
Core Staple	38[107]42[115]	ATCGAACCGCCACCCTCTATTCACACCGTTCCAGT
Core Staple	38[114]51[108]	AATTAGTAAACAGTACACTCAGAACGGAATAGGTGTATATTA
Core Staple	38[135]51[129]	TAGGGGATTTCGTAACAACCGCCAAGGGTTGATATAAGAAGA
Core Staple	41[60]37[52]	CCAAGAAACATAATAACTCCTTATTACGCAGAGTT
Core Staple	41[123]37[115]	CCACATCTTTAGCGACAGCCAGCAAAATCACGACA
Core Staple	40[97]41[97]	TCATTAAAGCCAAAAAATGAAAGCGCCTCCCTCAGAGCCGCC
Core Staple	43[32]48[38]	ACAAACGCTAGAACGCGAGGCGTTAAGCAAAGTCTTTCTCCG
Core Staple	43[60]36[66]	TAAAGATAAGCAGAACGCTTTTTCTTTGTCACAATCAATTAA
Core Staple	42[51]48[59]	TTAACCTCCCGACTTGCATCATTAAACGGGTGCCT
Core Staple	42[72]48[80]	ATTTTTGAAGCCTTAAAGTTTTTACGCACTCACAA
Core Staple	42[90]45[73]	CCTATAAGATTAGTTTTAACGCAGCCCTCATAGATCAAG
Core Staple	42[114]49[125]	TAAGGCTGAGACTCCTCTATAGCCCCGCCACTCAGCTTGGCTTAG
Core Staple	44[51]51[45]	GAATTCCAAGCCGCGCCCAATAGCTTAG
Core Staple	44[107]39[101]	ACATGAATTTAAACAAATAAATCCACCCTCAACCGGAAGATA
Core Staple	45[46]39[38]	TCACAAGAAATATTTATTAAAAACAGGGAAGTGAGCGCGCTATCTAAGG
Core Staple	45[74]43[59]	TACTTTTCATCGTAGGAGGGAGGTTTGCACCCAGCTACCAAA
Core Staple	47[39]36[45]	AACAAGTACCGACACCACGGAATATATG
Core Staple	47[102]38[115]	TTCTGCTGATAAAGACAAAAGGGCCAGTAGCGCACCGTAATCAGTTCAT
Core Staple	47[130]42[136]	TATCGTTTGCCCACCCTCAGAGCCAGGTCAGCATGGCTGAGT
Core Staple	46[121]38[136]	ATAAACCGATTGAGGGAAATTAGAGAATCAAGTTTGCCTTAT
Core Staple	49[126]43[129]	GTATTGCGAATAATATTGTATCGGTTTACCTCAGACTGAGTTCGTC
Core Staple	48[37]45[45]	CGAGGCATTTTCGAGCCAGTAAATAAATTGTGTCGAAACTTA
Core Staple	48[58]38[66]	GATATATTTTAGTTAATGAGAAAACGCCTGTAAGA
Core Staple	48[79]38[84]	CGGTCTGACCTAAATTTCAATCGCTCTAAAGCACCACC
Core Staple	48[90]42[91]	ACAAAGTATCGAGACCACAGATCGAATGGAAAGCGTTCGGAA
Core Staple	48[100]38[108]	TTATAGACTACCTTTTTATGTAAACAGACGTCAAA
Core Staple	50[104]51[104]	CACCGTACTCAGAAGCAAGCCTCTATTCTGAAACATGAAAGT
Core Staple	51[46]47[38]	CGATCCTGAATCTTACCGCCATATAATAATAAAAC
Core Staple	51[109]47[101]	AGATGCCCCCTGCCTATCAGTCTCACGCCTGGTCT
Core Staple	51[130]46[122]	GAAAGTGCCCGTATAAACAGTAAGTCGTCACTGAATTTGGTT
Core Staple	53[147]52[147]	GAAATACCGACCGTGTGATAATATCAAAATCATAGGTCTGAG
Core Staple	52[188]53[188]	GAGAAGAGTCAATAGTGAATTATAAGGCGTTAAATAAGAATA
Core Staple	52[209]53[209]	GATAGCTTAGATTAAGACGCTAACACCGGAATCATAATTACT
Core Staple	52[229]53[229]	AGAATCCTTGAAAACATAGCAGAAAAAGCCTGTTTAGTAT
Core Staple	7[137]12[143]	AAAATTAGAGTTTTAAAAGTTTGAACCAGAAGGTTAGAAGTG
Core Staple	7[151]3[143]	AGGGCCTGCAACAGTGCGAAGATAGAACCCTGTCA
Core Staple	6[146]10[143]	CTAATAGGGAATTGAATTGCGACCTGAGACAA
Core Staple	12[142]11[150]	AATGAATTACCTTTTTTCAAGAAACAAA
Core Staple	25[137]30[143]	ACGTAACCAACGTGGGAACAAACGGTGTAGATTCTGGTGGGA
Core Staple	25[151]21[143]	TTAAACAAGAGAATCGAACAAAGGGAGTAATGGAT
Core Staple	24[146]28[143]	CATTTTTTTAATATCTGTTGGCAGAGGTAAAC
Core Staple	30[142]29[150]	TAGTACCAGTCCCGGAATCACCGGGGAG
Core Staple	43[151]39[143]	AGGCAGGAGGTTGAGGCGCCACCAAGCCCCCTTTA
Core Staple	42[135]48[143]	AACGGATTAGGATTAGCCGTCGAGCCCTCAGGCCT
Core Staple	42[146]46[143]	GTGCCTTTTTGATGCATGTACTGCTAAAGAAA
Core Staple	48[142]47[150]	TTAAATTTTTTCACGTTGAGAATACAAC
Core Staple	1[84]13[73]	TGAGGCCAACGCTCATGGACGTACTATGGTTTTTACAGCCTCCGGA
Core Staple	0[54]2[45]	ACGTATTACGCCACCAAACATCCCTTAGCCAGCGAAAG
Core Staple	3[102]13[94]	TCGATTGCAACAGGAAAACCGAGTGTTTTTTTGGT
Core Staple	3[144]11[129]	CACTCGGCCTTGCTGGTAGCAATATAATTACATTTATGTATT
Core Staple	2[44]6[52]	AACATAAATCAAAAGAAGCAGCAAGTTTTTCTCCA
Core Staple	2[51]15[45]	ATTGTGCCGGCACTGCGGCACGCGGTCATAGCTGTTTCCATA
Core Staple	2[72]1[83]	AGTGACGGATTCGCCTGTCGCTGGTAATCAG
Core Staple	2[93]12[101]	ATGTGAATACACCTTTTTGATCAATATAATCTTTC
Core Staple	2[107]6[115]	GACCATCGCCATTAAAAATGAAAATGGTCAGTACA
Core Staple	2[114]15[108]	TGGGCGCAGAAGATGAATTTGGATTCCTGATTATCAGAATTA
Core Staple	2[135]15[129]	ACCTTCAATTTAGATTTATGGAAGGGAGCGGAATTATCTTAT
Core Staple	5[39]1[31]	CTTGTGGACTCGTAACCTTTCCTCGTTAGAAAGGG
Core Staple	5[60]0[55]	CCGAAGAGTCGCTTAATTGACGAGC
Core Staple	5[123]10[115]	CGAGTAAGAATTTACATAGAACAATATTACCATCACGCCCGT
Core Staple	4[83]2[94]	CCCTTCAGTTAATGGTCTTTGCGAATACCTACATTTTGACGCTTGA
Core Staple	7[32]12[38]	TATGCCAGCTATACGAGCCGGAAGCTGTGTGGGGGGTTTAAT
Core Staple	7[74]12[80]	GCACGTTGCGTGAGTGAGCTAACTGGGTACCAGCCTCCCAAA
Core Staple	7[81]15[66]	CTGGAGAAACAATAACGGTCCGTGGAGCTCGAATTCGTTGCC
Core Staple	7[91]7[80]	ATCAAACATTAGACTTTACCATTAATTGACAG
Core Staple	7[109]3[101]	ATCATCTAAAGCATCACCCTAAAAAATATTTTCAA
Core Staple	6[51]9[59]	GTCTGTAAAGCCTGGGGAATCATGTGCC
Core Staple	6[114]12[122]	TTTCCTTTGCCCGAACGATCATATTATACTTAAAT
Core Staple	8[44]5[38]	TGTCAGGGTGGCGGTCCACGCTGGATCC
Core Staple	9[60]10[66]	TGTCCAACGCATAACGGAACGTGCCGGC
Core Staple	11[130]7[136]	CATTGAAAGCACGAACCACCAGCACACGCTGGTTG
Core Staple	10[37]2[52]	GGTTTAGACAGGAACGGAACGTGCACCACACCCGCCGCCACT
Core Staple	10[58]2[73]	CATGAATCCTGAGAAGTGTTGCTTGCGCCGCTACAGGGTTCC
Core Staple	10[65]7[73]	CAGTGCATCATTGGAACAGATAGGGTTGAGTCCGCCTGACGG
Core Staple	10[100]2[115]	TCCAAAAGAGTCTGTCCGCCAGCCTCTGAAATGGATTATACG
Core Staple	10[114]7[108]	TCCGGGTAAACGCTATTAATTAATCTGATTGTATACAGCAAT
Core Staple	10[121]2[136]	TTGAAATTAACCGTTGTAATATCCTGGCAGATTCACCATCTG
Core Staple	13[74]8[66]	CTTTTACCAGTATAAAGTCTTCGCATCC
Core Staple	13[95]7[90]	GCTTCATATGCGTTATATCACAGTACATCGGATCAAAT
Core Staple	12[37]8[45]	TGAAGGTTTCTTTGCTCGTCATTCTCAACAGTAGGGCTTCTGCCACGCC
Core Staple	12[79]11[87]	TTCGTAGAACGTCAGCGCGTCTCGATTG
Core Staple	12[100]2[108]	CCTGCTTTAGTGATGAAGGCAAACCAAAATCCACA
Core Staple	12[121]9[129]	CGTGTTAAACGAACAATTTCATTTAACCTTGCTTCTGTCTGA
Core Staple	15[46]10[38]	AAGGGGAAACCTGTCGTTGGGCGCGCACTCTACCTGCACACT
Core Staple	15[67]10[59]	TAACTCACTGCCCGCTTTTTTCACGCAGTGTTGCCCCCAGCA
Core Staple	15[88]15[87]	ACAATTCGACAACTCGTTGATGGCAATTCAGGATCCCCCAAA
Core Staple	15[109]10[101]	AATGAGGATTTAGAAGTCCTCAATTAACAGTCAAGTTAGCGG
Core Staple	15[130]10[122]	TAACCGTCAATAGATAATTGGCAATAACGTCGGCGAATCTGA
Core Staple	17[147]16[147]	GTCTGGTCAGCAGCAACCGCAAAAAAAAGCCGCACAGGCGGC
Core Staple	16[188]17[188]	ATCGACATAAAAAAATCCCGTAGAATGCCAACGGCAGCACCG
Core Staple	16[209]17[209]	AGCAGTTGGGCGGTTGTGTACTCGGTGGTGCCATCCCACGCA
Core Staple	16[229]17[229]	ATTTCTGCTCATTTGCCGCCACCAGCTTACGGCTGGAGGT
Core Staple	19[53]20[45]	GAACTGACCAACTTTGAATCAAGATAAT
Core Staple	19[84]28[73]	CATTTCGAGCTAAATCGGTGAGCTTAATTTGACCAAGAG
Core Staple	19[116]26[108]	ATAAGCAGCGCCGCTTTAGAAACAGCGGATCGGAAGATTATT
Core Staple	18[44]29[52]	CATCTCCTTTTGATAAGCGCGTTTGTAA
Core Staple	18[65]20[73]	GAATTTTGCGGATGGCTAGCC
Core Staple	21[39]31[31]	TTGGTTTTAAATATGCATATAACACAGATGAACGG
Core Staple	21[102]28[94]	GTAGCCTCAGAGCATAACAAATGGAACG
Core Staple	21[144]29[129]	AAATCATACAGGCAAGGGCGAGCTCGGCGAAACGTAGTCAGT
Core Staple	20[44]24[52]	TCGTCAGAAGCAAAGCGCCCCCTCGTAATAGGCAA
Core Staple	20[65]24[73]	CTTTCAAAAAGATTAAGCGTCATATGGATAGGAAT
Core Staple	20[72]19[83]	CGATAATTAAGTTGGGTCGGCTACTTAGATA
Core Staple	20[93]30[101]	ATCGGGTTTTGCGAAAGTTGTATCGGCCTCAAAAC
Core Staple	20[107]24[115]	CCGTAATGCCGGAGAGGGCATGTCGTATAAGAAAA
Core Staple	20[114]33[108]	AGATGTAAAATCTTCGCCGCACTCTCTGCCAGTTTGAGTGAG
Core Staple	20[135]33[129]	AGGAAGCTTTGAAGGGCGCACCGCTGGGCGCATCGTAAGATT
Core Staple	23[60]19[52]	GCACAAATATAGGTCATTATAATGCTGTAGCCTGC
Core Staple	23[123]19[115]	CTATCAAAAGGAAGCCTTTAGCAAAATTAAGAGCT
Core Staple	22[97]23[97]	CGGTTGATAATCCTGCGGAATAGATATTCAACCGTTCTAGCT
Core Staple	25[32]30[38]	AAGTTTACCAAGAAAGATTCATCATTAATAAATTGGGCGTTG
Core Staple	25[60]18[66]	ATGCAAATCATGACAAGCTAAAGACGAGTAGATTTAGTTGCT
Core Staple	24[51]30[60]	CACTTTAGGAATACCACCGTTGGGTTTCAACGCA
Core Staple	24[72]30[80]	TACTAATGCAGATACATGGCTCATATTACCTGGGG
Core Staple	24[90]27[73]	GCCAGCGCCAAAAGCGTCCAATGCTGCAAGGCGTTATTG
Core Staple	24[114]30[122]	TAAGTAACAACCCGTCGCCGTGCACAGCCAGGAGA
Core Staple	26[44]21[38]	CTGAGAGGGGAAATGCTTTAAACAATTATAGAGCTTCATTAA
Core Staple	26[86]24[91]	ATGTAAGAAAAGCCCCATCCTGTA
Core Staple	26[107]21[101]	ACGGAAGATTAATCATATGTACCCGATAAATGAGACAGCCCT
Core Staple	27[74]25[59]	TGATATACCAGTCAGGAATTCAACGAGGCATAGTAAGATAAA
Core Staple	29[39]18[45]	TTCAAGAGGAGTTGATTCCCAATTTCAA
Core Staple	29[53]33[45]	TCTACGTAACGGTTTAAAAGAAAAATCTACGGTTG
Core Staple	29[88]20[94]	CCAACCATCAATATGGATATGTACCAAAAACATTATGATCAA
Core Staple	29[102]20[115]	GTCGCATCGGTCAATAACCTGTTTCAATAAAATACTTTTGCGGGAGGTG
Core Staple	29[130]25[136]	GCCTAAAGATTTTTTGAGAGATCTTGAACGGGTAA
Core Staple	28[72]26[66]	GCTTCCATTATTGCAGGCGCTTTCTTTAATCCATT
Core Staple	28[93]26[87]	AGGGTAATGCAGTCCAGCATCAGCTATGCGAGGGG
Core Staple	28[121]20[136]	CTCTTTTCATTTGGGGCCAAAGAATTATTTCAACGCAAGTGT
Core Staple	30[37]26[45]	CGGATCATAAGGGAACCGAACTTTATCCGCCGGGCGCGTTGAGATAAAG
Core Staple	30[59]20[66]	CTCATTCATGAGGAAGTTTTGAGGAAACCGGAAAGA
Core Staple	30[79]29[87]	TCAAACGGGTAAAATACGTAGCAAAACG
Core Staple	30[100]20[108]	TTACAGGGAGTTAAAGGAAAGACAACGACGTAAGG
Core Staple	30[121]27[128]	CGCTGCGGGATCCAGCGCCATGTTCTCTCACGGAAAAACTT
Core Staple	33[46]29[38]	AGATATCATAACCCTCGTTTTGCCCTCATTCGACC
Core Staple	33[91]33[90]	ATCAACATTAAATGGGGACGACGACATTAAGAACTAACTTTC
Core Staple	33[109]29[101]	CGATTCGCGTCTGGCCTAAAACAGCCAGCTGCCCA
Core Staple	33[130]28[122]	CTCTAGGAACGCCATCACAAATATGCGGGCCCGACGGCCACC
Core Staple	35[147]34[147]	ACTACGAAGGCACCAACCTAATATTCGGTCGCTGAGGCTTGC
Core Staple	34[188]35[188]	ATCGCCCACGCATAACCGATAAACGAAAGAGGCAAAAGAATA
Core Staple	34[209]35[209]	GCGCCGACAATGACAACAACCCACTAAAACACTCATCTTTGA
Core Staple	34[229]35[229]	ACAGCTTGATACCGATAGTTCCCCCAGCGATTATACCAAG
Core Staple	37[53]38[45]	TATAATAAGAGAATATAATGTTCAAGCA
Connector Staple	0[166]14[161]	GAGTAGAAGAACTAATAACATCACTTGCGC
Connector Staple	2[163]8[167]	TCTGGCCAACAGATGATGAGC
Connector Staple	4[163]2[164]	TATTAACACCTTATCTAAAATAAT
Connector Staple	6[163]0[167]	TTTAGGAGCATATCATTTTCT
Connector Staple	8[166]10[161]	ACGTAAAACAGAAATATCAAAATTATTTAA
Connector Staple	11[151]4[164]	AGAAGAGATAAAACAGAGGTGAGGCGGTCAG
Connector Staple	10[142]6[164]	AATCTTCTTTGATTAGTCAAACTAGACCAGTAATAAAAGGGACTC
Connector Staple	10[160]12[164]	CAAACATAATGGAAACAGTAC
Connector Staple	12[163]7[150]	ATAAATCAATATATGTGACCTACCATAAAGAAGGA
Connector Staple	14[160]6[147]	GGAACAAAGAAACCGTAACATCTAACAA
Connector Staple	18[166]32[161]	TAGCATTAACATCAATTCTACTAATAGTGG
Connector Staple	20[163]26[167]	TTTTAAATGCCCACGGGAAAT
Connector Staple	22[163]20[164]	GTCTGGAGCAAAATTCGCATTATA
Connector Staple	24[163]18[167]	TTTTTGTTAAGACCGTAATAG
Connector Staple	26[166]28[161]	TCGCCATTCAGGCACCAGGCAAAGCGCCCG
Connector Staple	29[151]22[164]	CCGAATGCCTCTATCAGGTCATTGCCTGAGA
Connector Staple	28[142]24[164]	AATGAAAAGGTGGCATCCAATAAAAATTTTTAGAACCCTCATAAA
Connector Staple	28[160]30[164]	GATAACCTTTGTGAGAGATAG
Connector Staple	30[163]25[150]	ACTTTCTCCGTGGTGAAGCCGGAATGCGCAATTTG
Connector Staple	32[160]24[147]	GATAGGTCACGTTGGCGGATTATCAGCT
Connector Staple	36[166]50[161]	GAATTATCACCGTAATTATTCATTAAAGCC
Connector Staple	38[163]44[167]	TCGGCATTTTCAACAGTTTGA
Connector Staple	40[163]38[164]	CCAGCATTGAAGTGTACTGGTACA
Connector Staple	42[163]36[167]	AAGTTTTAACTGCTCAGTAGT
Connector Staple	44[166]46[161]	TAGCAAGCCCAATACCCTCATTTTCAGGCA
Connector Staple	47[151]40[164]	TTTCGGTCATGAACCACCACCAGAGCCGCCG
Connector Staple	46[142]42[164]	GGATAAATATTGACGGACACCGACTCAGACTGTAGCGCGTTTTAT
Connector Staple	46[160]48[164]	GCGGAGTGAAAATCTCCAAAA
Connector Staple	48[163]43[150]	AAAAGGCTCCAAAAGGAAGCCACCAGGAACCATAC
Connector Staple	50[160]42[147]	AGGCGGATAAGTGCGGGGTTTGGGGTCA
PAINT Staple	1[12]2[31]	ACAGGAGGCCGATTAATCAGAGCGCGGTCACGCTGCGCCAA
PAINT Staple	3[9]0[12]	TATCAAAGTGTAGGGAGCTAA
PAINT Staple	7[9]8[12]	CGCGCGGGGAGAAGAATGCGG
PAINT Staple	11[16]7[31]	CGGCATCAGATGCAAAGGGCCGAAATCGGCAAATTTGCCCTGCG
PAINT Staple	19[12]20[32]	TGGAAGTTTCATTCCAACTAAAGATTAGAGAGTACCTAAG
PAINT Staple	21[9]18[12]	CAACAGGTCAGGTACGGTGTC
PAINT Staple	25[9]26[12]	ATAGCGAGAGGCGCCCTGACG
PAINT Staple	29[16]25[31]	CCAGGCGCATAGCCAGACCTCTTTACCCTGACTGTTCAGAAAAG
PAINT Staple	37[12]38[31]	GCAACATATAAAAGAATACATACAACAAAGTTACCAGTACC
PAINT Staple	39[9]36[12]	AGCAGATAGCCGATAAAGGTG
PAINT Staple	43[9]44[12]	CTAATTTGCCAGACGAGCATG
PAINT Staple	47[16]43[31]	CTGTCCAGACGAGCCCTTTAGTCAGAGGGTAATCGCATTAATAA
Vertex Staple	1[32]12[14]	TTTTTATTGTGTTCATGGGTAAGAATCGCCATATTTAACAACGTTTTT
Vertex Staple	2[30]14[16]	TTTTTCGTCCGGGTTGTGGTGCTCATACCAAATTGTTATCCGCTCACATTTTT
Vertex Staple	13[14]10[16]	TTTTTCCTGCGGCTGGTAAGCAAATCGTTAATTTTT
Vertex Staple	15[16]6[9]	TTTTTATTCCACACAACGCATTAATGAATCGGCCAATTTTT
Vertex Staple	20[31]32[16]	TTTTTCGAAGCTGGCTAGTGAATGTAGTAAAACGAACTAACGGAACAACTTTTT
Vertex Staple	31[14]28[16]	TTTTTGGAACGAGGCGCAGACGGTGTACAGATTTTT
Vertex Staple	31[32]30[14]	TTTTTTCATATGAGCCGGGTCACTGTTGCTTTTT
Vertex Staple	33[16]24[9]	TTTTTATTATTACAGGTGACGACGATAAAAACCAAATTTTT
Vertex Staple	38[30]50[16]	TTTTTGAACGACAATTCCCATCATCGGCTTCAGATATAGAAGGCTTATTTTTT
Vertex Staple	49[14]46[16]	TTTTTCCAACATGTAATTTGGTAAAGTAATTTTTTT
Vertex Staple	49[32]48[14]	TTTTTAGACCTGCTCCATGTTACTTAGCCTTTTT
Vertex Staple	51[16]42[9]	TTTTTCCGGTATTCTAAACGAGCGTCTTTCCAGAGCTTTTT
Vertex Staple	5[9]2[9]	TTTTTTTGATGGTGGTTCGAAAAACCGTCTTTTT
Vertex Staple	9[12]4[9]	TTTTTCGGGCCGTTTTCACGGTGCGGCCGGCGGTTCAGCAGGCGAAAATCCTGTTTTTT
Vertex Staple	23[9]20[9]	TTTTTTCAAAAATCAGGGGAAGCAAACTCTTTTT
Vertex Staple	27[12]22[9]	TTTTTAGAAACACCAGAACGAAAGGCTTTTTTGCAAAACGAGAATGACCATAAATTTTT
Vertex Staple	41[9]38[9]	TTTTTCACCCTGAACAATTAAGAAAAGTATTTTT
Vertex Staple	45[12]40[9]	TTTTTTAGAAACCAATCAATACTAATTTTTACAAAGACGGGAGAATTAACTGAATTTTT
